# Supplementary material for: Land Management and Microbial Seed Load Effect on Rhizosphere and Endosphere Bacterial Community Assembly in Wheat
Source: Front Microbiol. 2019 Nov 15;10:2625. doi: 10.3389/fmicb.2019.02625 (PMC6873152; doi:10.3389/fmicb.2019.02625)
Supplement: TABLE S1 — Sample IDs and information. [file Table_1.XLSX]

## Sheet: Sheet1
Experiment	Method	Samples	Niche	Seed load	Soil management	Year	Counts
HF	unculturable	HF_uncult_bs_13_BA1.fastq	Bulk soil	NA	BA	2013	49351
HF	unculturable	HF_uncult_bs_13_BA2.fastq	Bulk soil	NA	BA	2013	48435
HF	unculturable	HF_uncult_bs_13_BA3.fastq	Bulk soil	NA	BA	2013	40420
HF	unculturable	HF_uncult_bs_13_GA1.fastq	Bulk soil	NA	GA	2013	52903
HF	unculturable	HF_uncult_bs_13_AA1.fastq	Bulk soil	NA	AA	2013	47791
HF	unculturable	HF_uncult_bs_13_GA2.fastq	Bulk soil	NA	GA	2013	46687
HF	unculturable	HF_uncult_bs_13_AA2.fastq	Bulk soil	NA	AA	2013	50429
HF	unculturable	HF_uncult_bs_13_AA3.fastq	Bulk soil	NA	AA	2013	54117
HF	unculturable	HF_uncult_bs_13_GA3.fastq	Bulk soil	NA	GA	2013	45534
HF	unculturable	HF_uncult_rz_12_BA1.fastq	Rhizosphere	NA	BA	2012	43910
HF	unculturable	HF_uncult_rz_12_BA2.fastq	Rhizosphere	NA	BA	2012	58347
HF	unculturable	HF_uncult_rz_12_BA3.fastq	Rhizosphere	NA	BA	2012	48503
HF	unculturable	HF_uncult_rz_12_GA1.fastq	Rhizosphere	NA	GA	2012	50350
HF	unculturable	HF_uncult_rz_12_AA1.fastq	Rhizosphere	NA	AA	2012	45413
HF	unculturable	HF_uncult_rz_12_GA2.fastq	Rhizosphere	NA	GA	2012	47230
HF	unculturable	HF_uncult_rz_12_AA2.fastq	Rhizosphere	NA	AA	2012	50199
HF	unculturable	HF_uncult_rz_12_AA3.fastq	Rhizosphere	NA	AA	2012	53361
HF	unculturable	HF_uncult_rz_12_GA3.fastq	Rhizosphere	NA	GA	2012	52554
HF	unculturable	HF_uncult_bs_11_BA1.fastq	Bulk soil	NA	BA	2011	62472
HF	unculturable	HF_uncult_bs_11_BA2.fastq	Bulk soil	NA	BA	2011	67508
HF	unculturable	HF_uncult_bs_11_BA3.fastq	Bulk soil	NA	BA	2011	64175
HF	unculturable	HF_uncult_bs_11_GA1.fastq	Bulk soil	NA	GA	2011	76050
HF	unculturable	HF_uncult_bs_11_AA1.fastq	Bulk soil	NA	AA	2011	57447
HF	unculturable	HF_uncult_bs_11_GA2.fastq	Bulk soil	NA	GA	2011	53627
HF	unculturable	HF_uncult_bs_11_AA2.fastq	Bulk soil	NA	AA	2011	62794
HF	unculturable	HF_uncult_bs_11_AA3.fastq	Bulk soil	NA	AA	2011	63097
HF	unculturable	HF_uncult_bs_11_GA3.fastq	Bulk soil	NA	GA	2011	63275
HF	culturable	HF_cult_rz_BA1.fastq	Rhizosphere	NA	BA		38022
HF	culturable	HF_cult_rz_BA2.fastq	Rhizosphere	NA	BA		36759
HF	culturable	HF_cult_rz_BA3.fastq	Rhizosphere	NA	BA		45978
HF	culturable	HF_cult_rz_GA1.fastq	Rhizosphere	NA	GA		37128
HF	culturable	HF_cult_rz_AA1.fastq	Rhizosphere	NA	AA		33889
HF	culturable	HF_cult_rz_GA2.fastq	Rhizosphere	NA	GA		27249
HF	culturable	HF_cult_rz_AA2.fastq	Rhizosphere	NA	AA		43142
HF	culturable	HF_cult_rz_AA3.fastq	Rhizosphere	NA	AA		49506
HF	culturable	HF_cult_rz_GA3.fastq	Rhizosphere	NA	GA		37356
HF	culturable	HF_cult_en_BA1.fastq	Endosphere	NA	BA		28489
HF	culturable	HF_cult_en_BA2.fastq	Endosphere	NA	BA		11620
HF	culturable	HF_cult_en_BA3.fastq	Endosphere	NA	BA		31806
HF	culturable	HF_cult_en_GA1.fastq	Endosphere	NA	GA		30428
HF	culturable	HF_cult_en_GA2.fastq	Endosphere	NA	GA		43649
HF	culturable	HF_cult_en_AA1.fastq	Endosphere	NA	AA		33681
HF	culturable	HF_cult_en_AA2.fastq	Endosphere	NA	AA		23736
HF	culturable	HF_cult_en_GA3.fastq	Endosphere	NA	GA		35195
Seed_embryo	culturable	SE_cult_Ar_bs1.fastq	Bulk soil	Bulk soil	Arable		29211
Seed_embryo	culturable	SE_cult_Ar_bs2.fastq	Bulk soil	Bulk soil	Arable		27566
Seed_embryo	culturable	SE_cult_Ar_bs3.fastq	Bulk soil	Bulk soil	Arable		27917
Seed_embryo	culturable	SE_cult_Ar_en_embryo1.fastq	Endosphere	Embryo	Arable		26674
Seed_embryo	culturable	SE_cult_Ar_en_embryo2.fastq	Endosphere	Embryo	Arable		34910
Seed_embryo	culturable	SE_cult_Ar_en_embryo3.fastq	Endosphere	Embryo	Arable		29606
Seed_embryo	culturable	SE_cult_Ar_en_embryo4.fastq	Endosphere	Embryo	Arable		32608
Seed_embryo	culturable	SE_cult_Ar_en_embryo5.fastq	Endosphere	Embryo	Arable		31935
Seed_embryo	culturable	SE_cult_Ar_en_embryo6.fastq	Endosphere	Embryo	Arable		26345
Seed_embryo	culturable	SE_cult_Ar_rz_embryo1.fastq	Rhizosphere	Embryo	Arable		29820
Seed_embryo	culturable	SE_cult_Ar_rz_embryo2.fastq	Rhizosphere	Embryo	Arable		28401
Seed_embryo	culturable	SE_cult_Ar_rz_embryo3.fastq	Rhizosphere	Embryo	Arable		31695
Seed_embryo	culturable	SE_cult_Ar_rz_embryo4.fastq	Rhizosphere	Embryo	Arable		35833
Seed_embryo	culturable	SE_cult_Ar_rz_embryo5.fastq	Rhizosphere	Embryo	Arable		35284
Seed_embryo	culturable	SE_cult_Ar_rz_embryo6.fastq	Rhizosphere	Embryo	Arable		53171
Seed_embryo	culturable	SE_cult_Ar_en_fullseed1.fastq	Endosphere	Complete seed	Arable		37136
Seed_embryo	culturable	SE_cult_Ar_en_fullseed2.fastq	Endosphere	Complete seed	Arable		52226
Seed_embryo	culturable	SE_cult_Ar_en_fullseed3.fastq	Endosphere	Complete seed	Arable		31456
Seed_embryo	culturable	SE_cult_Ar_en_fullseed4.fastq	Endosphere	Complete seed	Arable		31856
Seed_embryo	culturable	SE_cult_Ar_en_fullseed5.fastq	Endosphere	Complete seed	Arable		32445
Seed_embryo	culturable	SE_cult_Ar_en_fullseed6.fastq	Endosphere	Complete seed	Arable		32312
Seed_embryo	culturable	SE_cult_Ar_rz_fullseed1.fastq	Rhizosphere	Complete seed	Arable		38124
Seed_embryo	culturable	SE_cult_Ar_rz_fullseed2.fastq	Rhizosphere	Complete seed	Arable		30891
Seed_embryo	culturable	SE_cult_Ar_rz_fullseed3.fastq	Rhizosphere	Complete seed	Arable		34175
Seed_embryo	culturable	SE_cult_Ar_rz_fullseed4.fastq	Rhizosphere	Complete seed	Arable		36921
Seed_embryo	culturable	SE_cult_Ar_rz_fullseed5.fastq	Rhizosphere	Complete seed	Arable		39863
Seed_embryo	culturable	SE_cult_Ar_rz_fullseed6.fastq	Rhizosphere	Complete seed	Arable		40537
Seed_embryo	culturable	SE_cult_bs_Bf1.fastq	Bulk soil	Bulk soil	Bare fallow		26046
Seed_embryo	culturable	SE_cult_bs_Bf2.fastq	Bulk soil	Bulk soil	Bare fallow		30178
Seed_embryo	culturable	SE_cult_bs_Bf3.fastq	Bulk soil	Bulk soil	Bare fallow		34285
Seed_embryo	culturable	SE_cult_Bf_en_embryo1.fastq	Endosphere	Embryo	Bare fallow		22568
Seed_embryo	culturable	SE_cult_Bf_en_embryo2.fastq	Endosphere	Embryo	Bare fallow		33987
Seed_embryo	culturable	SE_cult_Bf_en_embryo3.fastq	Endosphere	Embryo	Bare fallow		35448
Seed_embryo	culturable	SE_cult_Bf_en_embryo4.fastq	Endosphere	Embryo	Bare fallow		36742
Seed_embryo	culturable	SE_cult_Bf_en_embryo5.fastq	Endosphere	Embryo	Bare fallow		29770
Seed_embryo	culturable	SE_cult_Bf_en_embryo6.fastq	Endosphere	Embryo	Bare fallow		27502
Seed_embryo	culturable	SE_cult_Bf_rz_embryo1.fastq	Rhizosphere	Embryo	Bare fallow		33545
Seed_embryo	culturable	SE_cult_Bf_rz_embryo2.fastq	Rhizosphere	Embryo	Bare fallow		38920
Seed_embryo	culturable	SE_cult_Bf_rz_embryo3.fastq	Rhizosphere	Embryo	Bare fallow		36229
Seed_embryo	culturable	SE_cult_Bf_rz_embryo4.fastq	Rhizosphere	Embryo	Bare fallow		36659
Seed_embryo	culturable	SE_cult_Bf_rz_embryo5.fastq	Rhizosphere	Embryo	Bare fallow		28297
Seed_embryo	culturable	SE_cult_Bf_rz_embryo6.fastq	Rhizosphere	Embryo	Bare fallow		33976
Seed_embryo	culturable	SE_cult_Bf_en_fullseed1.fastq	Endosphere	Complete seed	Bare fallow		34151
Seed_embryo	culturable	SE_cult_Bf_en_fullseed2.fastq	Endosphere	Complete seed	Bare fallow		40440
Seed_embryo	culturable	SE_cult_Bf_en_fullseed3.fastq	Endosphere	Complete seed	Bare fallow		31947
Seed_embryo	culturable	SE_cult_Bf_en_fullseed4.fastq	Endosphere	Complete seed	Bare fallow		30108
Seed_embryo	culturable	SE_cult_Bf_en_fullseed5.fastq	Endosphere	Complete seed	Bare fallow		32729
Seed_embryo	culturable	SE_cult_Bf_en_fullseed6.fastq	Endosphere	Complete seed	Bare fallow		34076
Seed_embryo	culturable	SE_cult_Bf_rz_fullseed1.fastq	Rhizosphere	Complete seed	Bare fallow		33338
Seed_embryo	culturable	SE_cult_Bf_rz_fullseed2.fastq	Rhizosphere	Complete seed	Bare fallow		33936
Seed_embryo	culturable	SE_cult_Bf_rz_fullseed3.fastq	Rhizosphere	Complete seed	Bare fallow		35397
Seed_embryo	culturable	SE_cult_Bf_rz_fullseed4.fastq	Rhizosphere	Complete seed	Bare fallow		31958
Seed_embryo	culturable	SE_cult_Bf_rz_fullseed5.fastq	Rhizosphere	Complete seed	Bare fallow		31549
Seed_embryo	culturable	SE_cult_Bf_rz_fullseed6.fastq	Rhizosphere	Complete seed	Bare fallow		32917
AA	Continuous arable
BA	Bare fallow to arable conversion
GA	Grassland to arable conversion
